# Supplementary material for: Exploring the Functional Impact of Individual DDX41 Variants With a Fast and Robust Cell‐Based Method
Source: Hum Mutat. 2026 Jun 25;2026:3758915. doi: 10.1155/humu/3758915 (PMC13303339; doi:10.1155/humu/3758915)
Supplement: Supplementary file 2 — Supporting Information 2. Table S1: Overview of genes included in the targeted sequencing panel. This includes gene symbols, Ensembl stable IDs, NCBI gene IDs, and chromosomal locations. Each gene is annotated for inclusion in a curated list and target region used for sequencing (coding region only, i.e., no flanking base pairs). Table S2: Primer sequences used for DDX41 CRISPR‐Select editing. This includes primer names and sequences (5 ′–3 ′). Adapter sequences for two‐step PCR before NGS (next‐generation sequencing) are italicized. Table S3: List of guide RNAs (crRNAs = CRISPR RNAs) used for DDX41 CRISPR‐Select editing. This includes the guide RNA name and crRNA sequence (5 ′–3 ′). Table S4: List of single‐stranded oligodeoxynucleotides (ssODNs) used for DDX41 CRISPR‐Select. This includes reference and mutant ssODNs and their full sequences. Table S5: Clinical characteristics of patients with germline DDX41 variants. Data includes age, sex, diagnosis, family history, karyotype, germline variant, variant curation (P/LP = pathogenic/likely pathogenic; VUS = variant of uncertain significance), curation criteria (e.g., ClinVar), somatic variants, blast count in bone marrow (%), leukocytes (109/L), neutrophil granulocytes (109/L), hemoglobin (g/dL), and platelet count (109/L). Table S6: Variant curation, according to ACMG/AMP guidelines, adopted to DDX41 by Matusi et al. (PMID: 38492200). [file HUMU-2026-3758915-s001.xlsx]

## Sheet: Supp. table 1
Gene ID	Stable ID	NCBI ID	Target	Included in Curated Gene List	Chromosome
ABL1	ENSG00000097007	25	Coding sequence only, no flanking bp	No	9
ABRAXAS1	ENSG00000163322	84142	Coding sequence only, no flanking bp	No	4
ARID1A	ENSG00000117713	8289	Coding sequence only, no flanking bp	No	1
ARID1B	ENSG00000049618	57492	Coding sequence only, no flanking bp	No	6
ARID2	ENSG00000189079	196528	Coding sequence only, no flanking bp	No	12
ASXL1	ENSG00000171456	171023	Coding sequence only, no flanking bp	Yes	20
ASXL2	ENSG00000143970	55252	Coding sequence only, no flanking bp	No	2
ATRX	ENSG00000085224	546	Coding sequence only, no flanking bp	No	X
BAP1	ENSG00000163930	8314	Coding sequence only, no flanking bp	No	3
BCL10	ENSG00000142867	8915	Coding sequence only, no flanking bp	No	1
BCL2	ENSG00000171791	596	Coding sequence only, no flanking bp	No	18
BCOR	ENSG00000183337	54880	Coding sequence only, no flanking bp	Yes	X
BCORL1	ENSG00000085185	63035	Coding sequence only, no flanking bp	No	X
BRAF	ENSG00000157764	673	Coding sequence only, no flanking bp	Yes	7
BRCC3	ENSG00000185515	79184	Coding sequence only, no flanking bp	No	X
CALR	ENSG00000179218	811	Coding sequence only, no flanking bp	Yes	19
CBL	ENSG00000110395	867	Coding sequence only, no flanking bp	Yes	11
CDK4	ENSG00000135446	1019	Coding sequence only, no flanking bp	No	12
CDKN1B	ENSG00000111276	1027	Coding sequence only, no flanking bp	No	12
CDKN2A	ENSG00000147889	1029	Coding sequence only, no flanking bp	No	9
CDKN2C	ENSG00000123080	1031	Coding sequence only, no flanking bp	No	1
CEBPA	ENSG00000245848	1050	Coding sequence only, no flanking bp	Yes	19
CREBBP	ENSG00000005339	1387	Coding sequence only, no flanking bp	No	16
CRLF2	ENSG00000205755	64109	Coding sequence only, no flanking bp	No	X
CSF1R	ENSG00000182578	1436	Coding sequence only, no flanking bp	No	5
CSF3R	ENSG00000119535	1441	Coding sequence only, no flanking bp	Yes	1
CSNK1A1	ENSG00000113712	1452	Coding sequence only, no flanking bp	No	5
CTCF	ENSG00000102974	10664	Coding sequence only, no flanking bp	No	16
CTNNB1	ENSG00000168036	1499	Coding sequence only, no flanking bp	No	3
CUX1	ENSG00000257923	1523	Coding sequence only, no flanking bp	No	7
DDX23	ENSG00000174243	9416	Coding sequence only, no flanking bp	No	12
DDX4	ENSG00000152670	54514	Coding sequence only, no flanking bp	No	5
DDX41	ENSG00000183258	51428	Coding sequence only, no flanking bp	Yes	5
DDX54	ENSG00000123064	79039	Coding sequence only, no flanking bp	No	12
DHX33	ENSG00000005100	56919	Coding sequence only, no flanking bp	No	17
DICER1	ENSG00000100697	23405	Coding sequence only, no flanking bp	No	14
DNMT3A	ENSG00000119772	1788	Coding sequence only, no flanking bp	Yes	2
DNMT3B	ENSG00000088305	1789	Coding sequence only, no flanking bp	No	20
EED	ENSG00000074266	8726	Coding sequence only, no flanking bp	No	11
EP300	ENSG00000100393	2033	Coding sequence only, no flanking bp	No	22
ETNK1	ENSG00000139163	55500	Coding sequence only, no flanking bp	Yes	12
ETV6	ENSG00000139083	2120	Coding sequence only, no flanking bp	Yes	12
EZH2	ENSG00000106462	2146	Coding sequence only, no flanking bp	Yes	7
FLT3	ENSG00000122025	2322	Coding sequence only, no flanking bp	Yes	13
GATA1	ENSG00000102145	2623	Coding sequence only, no flanking bp	No	X
GATA2	ENSG00000179348	2624	Coding sequence only, no flanking bp	Yes	3
GFI1	ENSG00000162676	2672	Coding sequence only, no flanking bp	No	1
GNAS	ENSG00000087460	2778	Coding sequence only, no flanking bp	No	20
GNB1	ENSG00000078369	2782	Coding sequence only, no flanking bp	Yes	1
HIPK2	ENSG00000064393	28996	Coding sequence only, no flanking bp	No	7
HRAS	ENSG00000174775	3265	Coding sequence only, no flanking bp	No	11
IDH1	ENSG00000138413	3417	Coding sequence only, no flanking bp	Yes	2
IDH2	ENSG00000182054	3418	Coding sequence only, no flanking bp	Yes	15
IKZF1	ENSG00000185811	10320	Coding sequence only, no flanking bp	No	7
IRF1	ENSG00000125347	3659	Coding sequence only, no flanking bp	No	5
IRF4	ENSG00000137265	3662	Coding sequence only, no flanking bp	No	6
IRF8	ENSG00000140968	3394	Coding sequence only, no flanking bp	No	16
JAK2	ENSG00000096968	3717	Coding sequence only, no flanking bp	Yes	9
JARID2	ENSG00000008083	3720	Coding sequence only, no flanking bp	No	6
KDM5C	ENSG00000126012	8242	Coding sequence only, no flanking bp	No	X
KDM6A	ENSG00000147050	7403	Coding sequence only, no flanking bp	No	X
KIT	ENSG00000157404	3815	Coding sequence only, no flanking bp	Yes	4
KMT2A	ENSG00000118058	4297	Coding sequence only, no flanking bp	No	11
KMT2C	ENSG00000055609	58508	Coding sequence only, no flanking bp	No	7
KMT2D	ENSG00000167548	8085	Coding sequence only, no flanking bp	No	12
KRAS	ENSG00000133703	3845	Coding sequence only, no flanking bp	Yes	12
LUC7L2	ENSG00000146963	51631	Coding sequence only, no flanking bp	No	7
MGA	ENSG00000174197	23269	Coding sequence only, no flanking bp	No	15
MPL	ENSG00000117400	4352	Coding sequence only, no flanking bp	Yes	1
MYC	ENSG00000136997	4609	Coding sequence only, no flanking bp	No	8
NCOR2	ENSG00000196498	9612	Coding sequence only, no flanking bp	No	12
NF1	ENSG00000196712	4763	Coding sequence only, no flanking bp	Yes	17
NF2	ENSG00000186575	4771	Coding sequence only, no flanking bp	No	22
NFE2	ENSG00000123405	4778	Coding sequence only, no flanking bp	No	12
NIPBL	ENSG00000164190	25836	Coding sequence only, no flanking bp	No	5
NOTCH1	ENSG00000148400	4851	Coding sequence only, no flanking bp	No	9
NOTCH2	ENSG00000134250	4853	Coding sequence only, no flanking bp	No	1
NPM1	ENSG00000181163	4869	Coding sequence only, no flanking bp	Yes	5
NRAS	ENSG00000213281	4893	Coding sequence only, no flanking bp	Yes	1
NSD2	ENSG00000109685	7468	Coding sequence only, no flanking bp	No	4
PAX5	ENSG00000196092	5079	Coding sequence only, no flanking bp	No	9
PDSS2	ENSG00000164494	57107	Coding sequence only, no flanking bp	No	6
PHF6	ENSG00000156531	84295	Coding sequence only, no flanking bp	Yes	X
PHIP	ENSG00000146247	55023	Coding sequence only, no flanking bp	No	6
PIGA	ENSG00000165195	5277	Coding sequence only, no flanking bp	No	X
PPM1D	ENSG00000170836	8493	Coding sequence only, no flanking bp	Yes	17
PRPF40A	ENSG00000196504	55660	Coding sequence only, no flanking bp	No	2
PRPF40B	ENSG00000110844	25766	Coding sequence only, no flanking bp	No	12
PRPF8	ENSG00000174231	10594	Coding sequence only, no flanking bp	Yes	17
PTEN	ENSG00000171862	5728	Coding sequence only, no flanking bp	No	10
PTPN11	ENSG00000179295	5781	Coding sequence only, no flanking bp	Yes	12
PTPRF	ENSG00000142949	5792	Coding sequence only, no flanking bp	No	1
RAC1	ENSG00000136238	5879	Coding sequence only, no flanking bp	No	7
RAD21	ENSG00000164754	5885	Coding sequence only, no flanking bp	No	8
RAD50	ENSG00000113522	10111	Coding sequence only, no flanking bp	No	5
RAD51	ENSG00000051180	5888	Coding sequence only, no flanking bp	No	15
RASGRF1	ENSG00000058335	5923	Coding sequence only, no flanking bp	No	15
RB1	ENSG00000139687	5925	Coding sequence only, no flanking bp	No	13
RHOA	ENSG00000067560	387	Coding sequence only, no flanking bp	No	3
RIT1	ENSG00000143622	6016	Coding sequence only, no flanking bp	No	1
ROBO1	ENSG00000169855	6091	Coding sequence only, no flanking bp	No	3
ROBO2	ENSG00000185008	6092	Coding sequence only, no flanking bp	No	3
RRAS	ENSG00000126458	6237	Coding sequence only, no flanking bp	No	19
RUNX1	ENSG00000159216	861	Coding sequence only, no flanking bp	Yes	21
SAMHD1	ENSG00000101347	25939	Coding sequence only, no flanking bp	No	20
SETBP1	ENSG00000152217	26040	Coding sequence only, no flanking bp	Yes	18
SETD2	ENSG00000181555	29072	Coding sequence only, no flanking bp	No	3
SETDB1	ENSG00000143379	9869	Coding sequence only, no flanking bp	No	1
SF1	ENSG00000168066	7536	Coding sequence only, no flanking bp	No	11
SF3A1	ENSG00000099995	10291	Coding sequence only, no flanking bp	No	22
SF3B1	ENSG00000115524	23451	Coding sequence only, no flanking bp	Yes	2
SH2B3	ENSG00000111252	10019	Coding sequence only, no flanking bp	Yes	12
SMC1A	ENSG00000072501	8243	Coding sequence only, no flanking bp	No	X
SMC3	ENSG00000108055	9126	Coding sequence only, no flanking bp	No	10
SMG1	ENSG00000157106	23049	Coding sequence only, no flanking bp	No	16
SPRED2	ENSG00000198369	200734	Coding sequence only, no flanking bp	No	2
SRCAP	ENSG00000080603	10847	Coding sequence only, no flanking bp	No	16
SRSF2	ENSG00000161547	6427	Coding sequence only, no flanking bp	Yes	17
STAG1	ENSG00000118007	10274	Coding sequence only, no flanking bp	No	3
STAG2	ENSG00000101972	10735	Coding sequence only, no flanking bp	Yes	X
STAT3	ENSG00000168610	6774	Coding sequence only, no flanking bp	No	17
STAT5A	ENSG00000126561	6776	Coding sequence only, no flanking bp	No	17
SUZ12	ENSG00000178691	23512	Coding sequence only, no flanking bp	No	17
TENT4B	ENSG00000121274	64282	Coding sequence only, no flanking bp	No	16
TET2	ENSG00000168769	54790	Coding sequence only, no flanking bp	Yes	4
TP53	ENSG00000141510	7157	Coding sequence only, no flanking bp	Yes	17
U2AF1	ENSG00000160201	7307	Coding sequence only, no flanking bp	Yes	21
U2AF2	ENSG00000063244	11338	Coding sequence only, no flanking bp	No	19
WT1	ENSG00000184937	7490	Coding sequence only, no flanking bp	Yes	11
YLPM1	ENSG00000119596	56252	Coding sequence only, no flanking bp	No	14
ZBTB33	ENSG00000177485	10009	Coding sequence only, no flanking bp	No	X
ZMYM3	ENSG00000147130	9203	Coding sequence only, no flanking bp	No	X
ZNF318	ENSG00000171467	24149	Coding sequence only, no flanking bp	No	6
ZRSR2	ENSG00000169249	8233	Coding sequence only, no flanking bp	Yes	X
ALK	ENSG00000171094	238	Specified hg38 coordinates only	No	2
CHEK2	ENSG00000183765	11200	Specified hg38 coordinates only	No	22
EGFR	ENSG00000146648	1956	Specified hg38 coordinates only	No	7
FBXW7	ENSG00000109670	55294	Specified hg38 coordinates only	No	4
FGFR2	ENSG00000066468	2263	Specified hg38 coordinates only	No	10
JAK3	ENSG00000105639	3718	Specified hg38 coordinates only	No	19
NFE2L2	ENSG00000116044	4780	Specified hg38 coordinates only	No	2
PIK3CA	ENSG00000121879	5290	Specified hg38 coordinates only	No	3
TERT_promotor	ENSG00000164362	7015	Specified hg38 coordinates only	No	5
MIR142	ENSG00000284353	406934	Specified hg38 coordinates only	No	17
MIR632	ENSG00000283774	693217	Specified hg38 coordinates only	No	17

## Sheet: Supp. table 2
Supplemental table 2. List of primers used for DDX41 CRISPR-Select. Adapter sequenced used for two-step PCR before NGS are in italics.
Primer name	Primer sequence (5' --> 3')
DDX41_S363del_F	ACACTCTTTCCCTACACGACGCTCTTCCGATCTCTAGACATCTGTCGCTACCTGG
DDX41_S363del_R	TGACTGGAGTTCAGACGTGTGCTCTTCCGATCTCAGCCCACAAAGTATGAGCA
DDX41_K381ter_F	ACACTCTTTCCCTACACGACGCTCTTCCGATCTGGCTGTGTCTCAGTTGCTCA
DDX41_K381ter_R	TGACTGGAGTTCAGACGTGTGCTCTTCCGATCTGACTTGTCAGATCCAGCCCC
DDX41_G173R_F	ACACTCTTTCCCTACACGACGCTCTTCCGATCTCTGGACTCCACCCCGTTATG
DDX41_G173R_R	TGACTGGAGTTCAGACGTGTGCTCTTCCGATCTCTCCTCAAATCCCTCCAGCC
DDX41_P35R_F	ACACTCTTTCCCTACACGACGCTCTTCCGATCTGCTCCGAGGCGGAAGATG
DDX41_P35R_R	TGACTGGAGTTCAGACGTGTGCTCTTCCGATCTCTCAGATCAAGCCGTCGGTC
DDX41_K187R_F	ACACTCTTTCCCTACACGACGCTCTTCCGATCTCTGGACTCCACCCCGTTATG
DDX41_K187R_R	TGACTGGAGTTCAGACGTGTGCTCTTCCGATCTCTCCTCAAATCCCTCCAGCC
DDX41_E3K_F	ACACTCTTTCCCTACACGACGCTCTTCCGATCTACTCCGAGGTCGTTCCTACG
DDX41_E3K_R	TGACTGGAGTTCAGACGTGTGCTCTTCCGATCTCTCGTCGTCCTCATCTTCCG
DDX41_S493S_F	ACACTCTTTCCCTACACGACGCTCTTCCGATCTCTGACAGTGTCTGCCTGACC
DDX41_S493S_R	TGACTGGAGTTCAGACGTGTGCTCTTCCGATCTCCTTTTCCGGCCTAACCCAT
DDX41_R282C_F	ACACTCTTTCCCTACACGACGCTCTTCCGATCTCATCTGCCCCTCGGTAAGA
DDX41_R282C_R	TGACTGGAGTTCAGACGTGTGCTCTTCCGATCTCGGATGGTCTCCATCTGCTC
DDX41_M1L_F	ACACTCTTTCCCTACACGACGCTCTTCCGATCTGTTCGCCTCTTCACATCGGA
DDX41_M1L_R	TGACTGGAGTTCAGACGTGTGCTCTTCCGATCTCTGCTCCCCTCTTCACGC
DDX41_K254E_F	ACACTCTTTCCCTACACGACGCTCTTCCGATCTACAGTCTATCTGGCCGTGAC
DDX41_K254E_R	TGACTGGAGTTCAGACGTGTGCTCTTCCGATCTCAGCCTATCTTACCGAGGGG
DDX41_A500fs_F	ACACTCTTTCCCTACACGACGCTCTTCCGATCTCTGACAGTGTCTGCCTGACC
DDX41_A500fs_R	TGACTGGAGTTCAGACGTGTGCTCTTCCGATCTCCTTTTCCGGCCTAACCCAT
DDX41_D140fs_F	ACACTCTTTCCCTACACGACGCTCTTCCGATCTCCCTGAGCCATGTCTCTCTC
DDX41_D140fs_R	TGACTGGAGTTCAGACGTGTGCTCTTCCGATCTGAGAGCCCTGGGAATAGCTG
DDX41_Y259C_F	ACACTCTTTCCCTACACGACGCTCTTCCGATCTACAGTCTATCTGGCCGTGAC
DDX41_Y259C_R	TGACTGGAGTTCAGACGTGTGCTCTTCCGATCTCAGCCTATCTTACCGAGGGG
DDX41_R525_F	ACACTCTTTCCCTACACGACGCTCTTCCGATCTCCTAGTGTCCAGCGATGGG
DDX41_R525_R	TGACTGGAGTTCAGACGTGTGCTCTTCCGATCTCAGCACTGACTCATCTGGGG
DDX41_R479_F	ACACTCTTTCCCTACACGACGCTCTTCCGATCTCTGACAGTGTCTGCCTGACC
DDX41_R479_R	TGACTGGAGTTCAGACGTGTGCTCTTCCGATCTCCTTTTCCGGCCTAACCCAT
DDX41_G313R_F	ACACTCTTTCCCTACACGACGCTCTTCCGATCTAGTGCCTTGGGAAAGAGCTG
DDX41_G313R_R	TGACTGGAGTTCAGACGTGTGCTCTTCCGATCTAGCGACAGATGTCTAGGCTG
DDX41_R400C_F	ACACTCTTTCCCTACACGACGCTCTTCCGATCTCCCCAACCCACTGCTCATAC
DDX41_R400C_R	TGACTGGAGTTCAGACGTGTGCTCTTCCGATCTGTGAGAGACCGCCCATCAG
DDX41_cut_F	CCCGGAGAGGTCACATGTTC
DDX41_cut_R	GCATGGGCTCTCCCTTAGTC
DDX41_e8_F	tggccctcgggtcatcctct
DDX41_e8_R	AGCGCCAGCACTCACTGTCG
DDX41_e11_F	CCCCACTGCACGCCACATCA
DDX41_e11_R	TGGACCCCCGGCTCCAATCA

## Sheet: Supp. table 3
Supplemental table 3. List of guide RNAs used for DDX41 CRISPR-Select and for generation of DDX41 monoallelic K562 cells
name	guide sequence of crRNA (5' --> 3')
DDX41_S363del_cr	CACCTTGAAGTAGGAGAAGA
DDX41_K381ter_cr	GTTCTGAATCTTCTTCGGCA
DDX41_G173R_cr	GAAATACCACATCCTGGTGG
DDX41_P35R_cr	GCGCTGCCGTAACGGCACAT
DDX41_K187R_cr	AAGGAAATGAAGTTTCCTGC
DDX41_E3K_cr	GCAGCAAAGAATGGAGGAGT
DDX41_S493S_cr	AGGGAAGTCCAGGCCCTTGG
DDX41_R282C_cr	GTACTACTGCCGCCTGCTGC
DDX41_M1L_cr	ATGCGTGCAGCAAAGAATGG
DDX41_Thr205I_cr	CCAACACCCATTCAGATCCA
DDX41_A500fs_cr	GCCACAGACGTTGCCTCCAA (+)
DDX41_D140fs_cr	AGACATACCTGGTTTTGATG
DDX41_Y259C_cr	GGGCAGATGATGAGTCCATA
DDX41_R525_cr	TACACCGGATTGGCCGCACC
DDX41_R479_cr	GGCCATCGAGGCATTCCGGG
DDX41_G313R_cr	CCATCATGTGTACACCGCTG
DDX41_R400C_cr	CATCAATGTGGGGCGCGCTG
DDX41mo_gRNA-1	CTAGCAAGATGCCAATAGCG
DDX41mo_gRNA-12	TCACAGTCAGGGGAAGTTGG

## Sheet: Supp. table 4
Supplemental table 4. List of single-stranded oligodeoxynucleotides (ssODN) used for DDX41 CRISPR-Select
ssODN name	ssODN sequence
Reference sequence	CGCATGATCGACATGGGCTTCGAGGGTGACATCCGTACCATCTTCTCCTACTTCAAGGTGCCGCCCCCGCCCGGCCAGGGCACCCTGCACCGC
DDX41 S363del WT'	CGCATGATCGACATGGGCTTCGAGGGTGACATCCGTACCATCTTCTCTTACTTCAAGGTGCCGCCCCCGCCCGGCCAGGGCACCCTGCACCGC
DDX41 S363del MUT	CGCATGATCGACATGGGCTTCGAGGGTGACATCCGTACCATCTTC_ _ _TACTTCAAGGTGCCGCCCCCGCCCGGCCAGGGCACCCTGCACCGC
Reference sequence	CAGGGCCAGCGACAGACCCTGCTCTTCAGTGCCACCATGCCGAAGAAGATTCAGAACTTTGCTAAGAGTGCCCTTGTAAAGCCTGTGACCA
DDX41 K381ter WT'	CAGGGCCAGCGACAGACCCTGCTCTTCAGTGCCACCATGCCGAAGAAAATTCAGAACTTTGCTAAGAGTGCCCTTGTAAAGCCTGTGACCA
DDX41 K381ter MUT	CAGGGCCAGCGACAGACCCTGCTCTTCAGTGCCACCATGCCGAAGTAGATTCAGAACTTTGCTAAGAGTGCCCTTGTAAAGCCTGTGACCA
Reference sequence	gagcgacatgagcgcgtgcggaagaaataccacatcctggtggagggagacggtatcccaccacccatcaagagcttcaaggaaatgaagt
DDX41 G173R WT'	gagcgacatgagcgcgtgcggaagaaataccacatcctggtggagggGgacggtatcccaccacccatcaagagcttcaaggaaatgaagt
DDX41 G173R MUT	gagcgacatgagcgcgtgcggaagaaataccacatcctggtggagAgagacggtatcccaccacccatcaagagcttcaaggaaatgaagt
Reference sequence	GAAGCCGCTCCGAGGCGGAAGATGAGGACGACGAGGACTACGTGCCCTATGTGCCGTTACGGCAGCGCCGGCAGCTACTGGTGAGGGGCA
DDX41 P35R WT'	GAAGCCGCTCCGAGGCGGAAGATGAGGACGACGAGGACTACGTGCCGTATGTGCCGTTACGGCAGCGCCGGCAGCTACTGGTGAGGGGCA
DDX41 P35R MUT	GAAGCCGCTCCGAGGCGGAAGATGAGGACGACGAGGACTACGTGCGCTATGTGCCGTTACGGCAGCGCCGGCAGCTACTGGTGAGGGGCA
Reference sequence	agggagacggtatcccaccacccatcaagagcttcaaggaaatgaagtttcctgcaggtagtcaggggctggagagagataccacacttt
DDX41 K187R WT'	agggagacggtatcccaccacccatcaagagcttcaaggaaatgaaatttcctgcaggtagtcaggggctggagagagataccacacttt
DDX41 K187R MUT	agggagacggtatcccaccacccatcaagagcttcaaggaaatgaggtttcctgcaggtagtcaggggctggagagagataccacacttt
Reference sequence	GGCGGGGTTTCGCCGTGGCGCGCATGCGTGCAGCAAAGAATGGAGGAGTCGGAACCCGAACGGAAGGTAGGAGAGAGGCGAGACCCCGCG
DDX41 E3K WT'	GGCGGGGTTTCGCCGTGGCGCGCATGCGTGCAGCAAAGAATGGAGGAATCGGAACCCGAACGGAAGGTAGGAGAGAGGCGAGACCCCGCG
DDX41 E3K MUT	GGCGGGGTTTCGCCGTGGCGCGCATGCGTGCAGCAAAGAATGGAGAAGTCGGAACCCGAACGGAAGGTAGGAGAGAGGCGAGACCCCGCG
Reference sequence	CCGGGAGGGCAAGAAGGATGTCCTAGTAGCCACAGACGTTGCCTCCAAGGGCCTGGACTTCCCTGCCATCCAGCACGTCATCAATTATGA
DDX41 S493S WT'	CCGGGAGGGCAAGAAGGATGTCCTAGTAGCCACAGACGTTGCCTCAAAGGGCCTGGACTTCCCTGCCATCCAGCACGTCATCAATTATGA
DDX41 S493S MUT	CCGGGAGGGCAAGAAGGATGTCCTAGTAGCCACAGACGTTGCCTCTAAGGGCCTGGACTTCCCTGCCATCCAGCACGTCATCAATTATGA
Reference sequence	CGGGAGCTGGCCCGGCAGACCCATGGCATCCTGGAGTACTACTGCCGCCTGCTGCAGGAGGACAGCTCACCACTCCTGCGCTGCGCCCTC
DDX41 R282C WT'	CGGGAGCTGGCCCGGCAGACCCATGGCATCCTGGAGTACTACTGCCGACTGCTGCAGGAGGACAGCTCACCACTCCTGCGCTGCGCCCTC
DDX41 R282C MUT	CGGGAGCTGGCCCGGCAGACCCATGGCATCCTGGAGTACTACTGCTGCCTGCTGCAGGAGGACAGCTCACCACTCCTGCGCTGCGCCCTC
Reference sequence	aaggatgaggcggggtttcgccgtggcgcgcATGCGTGCAGCAAAGAATGGAGGAGTCGGAACCCGAACGGAAGgtaggagagaggcgagaccccgcgcgtg
DDX41 M1L WT'	aaggatgaggcggggtttcgccgtggcgcgcATGCGTGCAGCAAAGAATGGAAGAGTCGGAACCCGAACGGAAGgtaggagagaggcgagaccccgcgcgtg
DDX41 M1L MUT	aaggatgaggcggggtttcgccgtggcgcgcATGCGTGCAGCAAAGAATAGAGGAGTCGGAACCCGAACGGAAGgtaggagagaggcgagaccccgcgcgtg
Reference sequence	CCATCCTGAGAGGCCTGAAGAAGAAAGGCATTCACCACCCAACACCCATTCAGATCCAGGGCATCCCCACCATgtgagtgtggactgtggacctggggtc
DDX41 T205I WT'	CCATCCTGAGAGGCCTGAAGAAGAAAGGCATTCACCACCCAACGCCCATTCAAATCCAGGGCATCCCCACCATgtgagtgtggactgtggacctggggtc
DDX41 T205I MUT	CCATCCTGAGAGGCCTGAAGAAGAAAGGCATTCACCACCCAATACCCATTCAAATCCAGGGCATCCCCACCATgtgagtgtggactgtggacctggggtc
Reference sequence	TTCCGGGAGGGCAAGAAGGATGTCCTAGTAGCCACAGACGTTGCCTCCAAGGGCCTGGACTTCCCTGCCATCCAGCACGTCATCAATTATGACATGCCA
DDX41 A500fs WT'	TTCCGGGAGGGCAAGAAGGATGTCCTAGTAGCCACAGACGTTGCCTCTAAGGGTCTGGACTTCCCTGCCATCCAGCACGTCATCAATTATGACATGCCA
DDX41 A500fs MUT	TTCCGGGAGGGCAAGAAGGATGTCCTAGTAGCCACAGACGTTGCCTCTAAAGGGTCTGGACTTCCCTGCCATCCAGCACGTCATCAATTATGACATGCCA
Reference sequence	tctgcctggaacaagagaagaggttaCCCTTCTCAAAGCGCGAGGGGCCCTATGGACTCATCATCTGCCCCTCGGTAAGATAGGCTGGCCTGGAGGGCCA
DDX41 Y259C WT'	tctgcctggaacaagagaagaggttaCCCTTCTCAAAGCGCGAGGGACCCTACGGACTCATCATCTGCCCCTCGGTAAGATAGGCTGGCCTGGAGGGCCA
DDX41 Y259C MUT	tctgcctggaacaagagaagaggttaCCCTTCTCAAAGCGCGAGGGACCCTGTGGACTCATCATCTGCCCCTCGGTAAGATAGGCTGGCCTGGAGGGCCA
Reference sequence	gactctgtccttctctctgcagTACACCGGATTGGCCGCACCGGGCGCTCGGGAAACACAGGCATCGCCACTACCTTCATCAACAAAGCGTGTGgtgagt
DDX41 R525H WT'	gactctgtccttctctctgcagTACACCGGATTGGCCGTACCGGGCGTTCGGGAAACACAGGCATCGCCACTACCTTCATCAACAAAGCGTGTGgtgagt
DDX41 R525H MUT	gactctgtccttctctctgcagTACACCGGATTGGCCGTACCGGGCACTCGGGAAACACAGGCATCGCCACTACCTTCATCAACAAAGCGTGTGgtgagt
Reference sequence	CCTCCCCAGACCAGGAGGAACGGACTAAGGCCATCGAGGCATTCCGGGAGGGCAAGAAGGATGTCCTAGTAGCCACAGACGTTGCCTCCA
DDX41 R479W WT'	CCTCCCCAGACCAGGAGGAACGGACTAAGGCCATCGAGGCATTCCGAGAGGGCAAGAAGGATGTCCTAGTAGCCACAGACGTTGCCTCCA
DDX41 R479W MUT	CCTCCCCAGACCAGGAGGAACGGACTAAGGCCATCGAGGCATTCTGGGAGGGCAAGAAGGATGTCCTAGTAGCCACAGACGTTGCCTCCA
Reference sequence	TAGGCCAGTGGCCCCAACCTCAGGGTCTCTCCTTGGTCCCCAGCGGTGTACACATGATGGTGGCCACCCCGGGGCGCCTCATGGATTTGC
DDX41 G313R WT'	TAGGCCAGTGGCCCCAACCTCAGGGTCTCTCCTTGGTCCCCAGCGGAGTACACATGATGGTGGCCACCCCGGGGCGCCTCATGGATTTGC
DDX41 G313R MUT	TAGGCCAGTGGCCCCAACCTCAGGGTCTCTCCTTGGTCCCCAGCCGTGTACACATGATGGTGGCCACCCCGGGGCGCCTCATGGATTTGC
Reference sequence	TTGCTAAGAGTGCCCTTGTAAAGCCTGTGACCATCAATGTGGGGCGCGCTGGGGCTGCCAGCCTGGATGTCATCCAGGTGGGCAGGTGCT
DDX41 R400C WT'	TTGCTAAGAGTGCCCTTGTAAAGCCTGTGACCATCAATGTGGGGCGAGCTGGGGCTGCCAGCCTGGATGTCATCCAGGTGGGCAGGTGCT
DDX41 R400C MUT	TTGCTAAGAGTGCCCTTGTAAAGCCTGTGACCATCAATGTGGGGTGCGCTGGGGCTGCCAGCCTGGATGTCATCCAGGTGGGCAGGTGCT

## Sheet: Supp. table 5
Supplemental table 5, characteristic of patient with germline DDX41 variants
Age	Sex	Diagnosis	Family history	Karyotype	Germline variant (NM_016222.4)	Variant curation	Curation criteria	ACMG/AMP classification criteria	ACMG/AMP classification	Somatic variant (NM_016222.4)	Blast count in bone marrow (%)	Leukocytes (10^9/L)	Neutrophil Granulocytes (10^9/L)	Hemoglobin (g/dl)	Platelets (10^9/L)
61	F	MDS	Father with unknown hematologic disease	46,XX[25]	c.1A>T (p.M1L)	P/LP	ClinVar	PP5, PS4	VUS		13	1.6	0.66	11.44	106
79	M	CCUS	Unknown	Sample unfit for chromosomal analysis	c.985C>T (p.Q329*)	P/LP	Co-occurring with p.R525H in another patient	PS4	VUS	p.R591G (c.1771C>G)	0	2.5	1.2	11.28	135
73	F	No cytopenia, excluded for further analysis	Unknown	Unknown	c.616C>G (p.P206A)	VUS			VUS		Unknown	10.8	6.19	13.06	348
86	M	MDS	Unknown	46,XY[26]	c.773C>T (p.P258L)	P/LP	ClinVar	PP3	VUS		2	7.3	3.78	9.18	233
69	M	MDS	Brother with MDS	46,XY[25]	c.1602_1605delCTTC (p.F535fs)	P/LP	ClinVar	PP5, PM4	VUS		9	7.6	4.2	12.25	170
65	M	CCUS	No family history	46,XY[25]	c.985C>T (p.Q329*)	P/LP	Co-occurring with p.R525H			c.1574G>A (p.R525H)	0	3.3	1.5	9.51	357
71	M	AML	Unknown	46,XY[25]	c.418_419insGATG (p.D140fs)	P/LP	ClinVar and co-occurring with p.R525H	PP5, PS4	VUS	c.1574G>A (p.R525H)	52	1.6	0.4	12.25	91
80	F	AML	Malignant melanoma	46,XX[25]	c.418_419insGATG (p.D140fs)	P/LP	ClinVar	PP5, PS4	VUS	c.1574G>A (p.R525H)	21	2.7	0.9	10.63	119
74	M	MDS	Unknown	46,XY[25]	c.1015C>T (p.R339C)	P/LP	Co-occurring with p.R525H	PP3	VUS	c.1574G>A (p.R525H)	12	1.6	0.8	10.79	62
73	M	CCUS	No family history	46,XY[25]	c.1435C>T (p.R479W)	VUS		PP3	VUS		0	2.1	1	13.22	129
77	M	CMML	No family history	No chromosomal analysis	c.1198C>T (p.R400C)	VUS		PM2, PP3	VUS			5.7	2.47	9.51	68
68	M	MDS	Unknown	46,XY[25]	c.937G>C (p.G313R)	VUS		PP3	VUS		2	2.8	1.36	10.15	138
48	M	ICUS	Unknown	Sample unfit for chromosomal analysis	c.1015C>T (p.R339C)	P/LP	Co-occurring with p.R525H in another patient	PP3	VUS			2	0.31	9.67	53
70	F	MDS	Unknown	46,XX[25]	c.434+1G>A (p.?)	P/LP	Co-occurring with p.R525H	PP5, PS4	VUS	p.R525H	15	3.4	NA	14.02	273

## Sheet: Supp. table 6
Supplemental table 6. Variant curation, according to ACMG/AMP guidelines, adopted to DDX41 by Matusi et al. (PMID: 38492200)
HGVSc	Protein change	MANE_SELECT	SYMBOL	Type of variant	Function domain	gnomAD (% allele frequency)	Classification (according to allele frequency)	SIFT	PolyPhen	AlphaMissense prediction (score)	Classification (according to in silico predictions)	Existing_variation (COSMIC id, SNP ID)	ClinVar ID	ClinVar Interpretation	Classification	Determined based on data in Cheloor Kovilakam (PMID: 37506341)	Classification from MDS/AML risk	Remarks	Remarks classification	ACMG/AMP classification Combination of categories	ACMG/AMP classification final
ENST00000330503.12:c.1602_1605delCTTC	p.Phe535SerfsTer10	NM_016222.4	DDX41	frameshift_variant	Helicase domain (407-567)	1.859e-06	NA	-	-	-(-)	NA	rs778426922	2500216	Pathogenic	PP5	NA	NA	Frameshift variant at C-terminal portion	PM4	PP5, PM4	VUS
ENST00000330503.12:c.1577C>T	p.Ser526Leu	NM_016222.4	DDX41	missense_variant	Helicase domain (407-567)	4.9e-05	NA	tolerated(0.06)	benign(0.229)	ambiguous(0.564)	NA	rs774299454,COSV57251013	1901432	Uncertain_significance	NA	No	NA				VUS
ENST00000330503.12:c.1574G>A	p.Arg525His	NM_016222.4	DDX41	missense_variant	Helicase domain (407-567)	NA	PM2	deleterious(0.01)	probably_damaging(1)	likely_pathogenic(0.9984)	PP3	rs869312828,CM163004,COSV57252452	224634	Uncertain_significance	NA	NA	NA			PM2, PP3	VUS
ENST00000330503.12:c.1435C>T	p.Arg479Trp	NM_016222.4	DDX41	missense_variant	Helicase domain (407-567)	8.67e-06	NA	deleterious(0)	probably_damaging(0.995)	likely_pathogenic(0.7635)	PP3	rs768638631,COSV57252410	3241308	Uncertain_significance	NA	No	NA			PP3	VUS
ENST00000330503.12:c.1198C>T	p.Arg400Cys	NM_016222.4	DDX41	missense_variant	NA	-	PM2	deleterious(0)	probably_damaging(0.982)	likely_pathogenic(0.9942)	PP3	COSV57253763	-	-	NA	No	NA			PM2, PP3	VUS
ENST00000330503.12:c.1015C>T	p.Arg339Cys	NM_016222.4	DDX41	missense_variant	DEAD-box domain (212-396)	9.29e-06	NA	deleterious(0)	possibly_damaging(0.874)	likely_pathogenic(0.6968)	PP3	rs759862062	2136166	Uncertain_significance	NA	No	NA			PP3	VUS
ENST00000330503.12:c.985C>T	p.Gln329Ter	NM_016222.4	DDX41	stop_gained	DEAD-box domain (212-396)	3.1e-06	NA	-	-	-(-)	NA	rs1335035111	-	-	NA	No	NA				VUS
ENST00000330503.12:c.937G>C	p.Gly313Arg	NM_016222.4	DDX41	missense_variant,splice_region_variant	DEAD-box domain (212-396)	2.48e-06	NA	deleterious(0)	probably_damaging(0.999)	likely_pathogenic(0.9964)	PP3	rs780667117,COSV57253917	2915415	Uncertain_significance	NA	No	NA			PP3	VUS
ENST00000330503.12:c.773C>T	p.Pro258Leu	NM_016222.4	DDX41	missense_variant	DEAD-box domain (212-396)	3.72e-06	NA	deleterious(0)	probably_damaging(0.999)	likely_pathogenic(0.9887)	PP3	rs1289634533	1338483	Conflicting_classifications_of_pathogenicity	NA	No	NA			PP3	VUS
ENST00000330503.12:c.616C>G	p.Pro206Ala	NM_016222.4	DDX41	missense_variant	NA	9.85e-05	NA	deleterious(0)	possibly_damaging(0.843)	ambiguous(0.4424)	NA	rs373575560	2443109	Uncertain_significance	NA	No	NA				VUS
ENST00000330503.12:c.434+1G>A	p.?	NM_016222.4	DDX41	splice_donor_variant	NA	9.91e-06	NA	-	-	-(-)	NA	COSV100286394	1926322	Pathogenic/Likely pathogenic	PP5	Yes	PS4	Frameshift variant at N-terminal portion	PVS1	PP5, PS4, PVS1	Pathogenic
ENST00000330503.12:c.418_419insGATG	p.Asp140GlyfsTer2	NM_016222.4	DDX41	stop_gained,frameshift_variant	NA	0.000201	NA	-	-	-(-)	NA	rs762890562	210843	Pathogenic/Likely pathogenic	PP5	Yes	PS4			PP5, PS4	VUS
ENST00000330503.12:c.1A>C	p.Met1?	NM_016222.4	DDX41	start_lost	NA	6.2e-07	NA	tolerated_low_confidence(0.11)	benign(0.069)	-(-)	NA	rs1399057229	1707083	Pathogenic	PP5	Yes	PS4			PP5, PS4	VUS
